# Supplementary material for: Mental rotation of feet in individuals with Body Integrity Identity Disorder, lower-limb amputees, and normally-limbed controls
Source: PLoS One. 2019 Aug 16;14(8):e0221105. doi: 10.1371/journal.pone.0221105 (PMC6697338; doi:10.1371/journal.pone.0221105)
Supplement: S1 Table — General characteristics and questionnaires scores for all participants. (XLSX) [file pone.0221105.s001.xlsx]

## Sheet: Sheet1
S1 Table. Characteristics of participants. General characteristics and questionnaires scores for all participants.
Group	Age (years)	Sex	MINI score	BSL-23 score	Affected side	Affected location	Years with BIID/amputation	SDS (work)	SDS (social)	SDS (family)	ZXS-Amputation	ZXS-Erotic	ZXS-Pretending	Uses prothesis (regular basis)	Prosthesis on (during exp.)	Phantom sensation (during exp.)	Phantom pain (strength in last 4 weeks)
BIID	30	M	0	4.6	R	Under knee	10	1	0	0	3.75	3.25	2.25	N	N	-	-
BIID	70	M	5	0.88	L	Above knee	55	0	0	0	4	3.75	3.5	N	N	-	-
BIID	40	M	1	2.44	R	Above knee	31	9	9	10	4.5	2.5	4.75	N	N	-	-
BIID	-	M	2	1.35	R	Above knee	-	2	2	2	4.75	4	4	Y	N	-	-
BIID	59	M	2	1.38	R	Above knee	53	8	5	7	5.75	4.25	4.5	N	N	-	-
BIID	25	F	10	0.44	L	Above knee	13	10	8	8	4.5	2.75	4	N	N	-	-
BIID	36	M	1	23	L	Above knee	31	9	3	7	4.75	4.75	3.75	N	N	-	-
BIID	53	M	3	1.28	L	Above knee	45	8	10	6	4.75	4.25	3.25	Y	N	-	-
BIID	44	M	6	0.92	L	Above knee	36	8	5	2	4.75	3.75	2.25	N	N	-	-
BIID	59	M	0	5.75	R	Above knee	53	7	4	3	5	4	2.25	N	N	-	-
BIID	41	M	12	0.77	L	Below knee	31	6	5	8	4.25	4	3.5	N	N	-	-
BIID	34	M	7	0.85	L	Below knee	29	8	6	10	4.75	2.25	3.75	N	N	-	-
BIID	-	-	4	1.21	L	Below knee	-	7	4	3	4.5	4.5	4.5	N	N	-	-
BIID	60	M	3	1.53	R	Above knee	54	5	4	6	4	4.25	4	Y	Y	-	-
BIID	42	M	1	1.77	R	Above knee	36	9	7	7	4.75	4.25	4.25	N	N	-	-
BIID	64	M	7	0.73	R	Above knee	59	8	10	9	4.5	4	1.25	N	N	-	-
Amputees	57	M	4	0.22	L	Above knee	-	0	0	0	-	-	-	Y	Y	Y	4
Amputees	36	M	0	0	L	Below knee	12	0	2	3	-	-	-	Y	Y	N	-
Amputees	48	M	2	0.61	L	Hip disarticulation	30	8	7	6	-	-	-	N	N	N	9
Amputees	39	M	0	0.3	L	Below knee	13	7	0	0	-	-	-	Y	Y	N	8
Amputees	46	M	9	1.04	L	Above knee	24	2	8	5	-	-	-	Y	Y	N	1
Amputees	50	M	5	0.74	R	Below knee	46	10	8	7	-	-	-	Y	Y	N	9
Amputees	54	M	3	0.87	L	Above knee	27	0	3	4	-	-	-	Y	Y	Y	6
Amputees	51	M	12	2.17	L	Below knee	10	7	7	7	-	-	-	Y	Y	Y	5
Amputees	46	M	5	1.8	R	Above knee	26	9	9	9	-	-	-	Y	N	N	0
Amputees	46	M	7	0.48	R	Below knee	26	3	2	2	-	-	-	Y	Y	N	0
Amputees	57	M	1	0	L	Below knee	40	3	3	3	-	-	-	Y	Y	N	-
Amputees	54	F	3	0.27	R	Below knee	39	0	0	0	-	-	-	Y	Y	N	0
Amputees	36	F	4	0.23	L	Above knee	12	0	0	0	-	-	-	Y	N	Y	0
Amputees	40	M	1	0.09	R	Knee disarticulation	20	3	3	3	-	-	-	Y	N	N	3
Amputees	57	F	8	0.43	L	Knee disarticulation	28	2	3	3	-	-	-	Y	Y	Y	9
Amputees	51	M	9	0.91	R	Below knee	8	7	6	5	-	-	-	Y	Y	Y	7
Amputees	55	F	10	2.04	L	Below knee	47	3	4	2	-	-	-	N	N	Y	0
Amputees	57	M	0	0	L	Above knee	15	1	0	0	-	-	-	Y	Y	Y	9
Amputees	56	F	3	0.61	L	Above knee	42	4	4	3	-	-	-	Y	Y	N	6
Controls (all)	43.5 (±11.6)	26 M / 6 F	4.3 (±4.0)	0.5 (±0.7)	-	-	-	-	-	-	-	-	-	-	-	-	-
Notes:
Dashes (-) represent no answer provided or not applicable
Under sex: M = male, F = female
Under affected side: L = left, R = right
MINI = Modifided International Neuropsychiatric Interview
SDS = Sheehan Disability Scale, followed by each subscale in brackets
ZXS = 12-item Zurich Xenomelia Scale, followed by each subscale in brackets
Under prosthesis use and phantom sensation columns: Y = yes, N = no
Phantom pain: strength of phantom pain in last 4 weeks (scale 0 - 10)
exp. = experiment
