# Supplementary material for: Mental rotation of feet in individuals with Body Integrity Identity Disorder, lower-limb amputees, and normally-limbed controls
Source: PLoS One. 2019 Aug 16;14(8):e0221105. doi: 10.1371/journal.pone.0221105 (PMC6697338; doi:10.1371/journal.pone.0221105)
Supplement: S1 Data File — Data file including log-transformed reaction times and error rates for the mental rotation task, in addition to questionnaire scores and general participant information. (XLSX) [file pone.0221105.s003.xlsx]

## Sheet: data
Group	Group_category	subjectNumber	postureChange	MotherTongue	age	Sex	footedness	desire_or_amputated	affected_side	years_with_biid_or_amputation	@0AffectedProtTop	@0AffectedProtSole	@0AffectedLegTop	@0AffectedLegSole	@0UnaffectedProtTop	@0UnaffectedProtSole	@0UnaffectedLegTop	@0UnaffectedLegSole	@60AffectedProtTop	@60AffectedProtSole	@60AffectedLegTop	@60AffectedLegSole	@60UnaffectedProtTop	@60UnaffectedProtSole	@60UnaffectedLegTop	@60UnaffectedLegSole	@120AffectedProtTop	@120AffectedProtSole	@120AffectedLegTop	@120AffectedLegSole	@120UnaffectedProtTop	@120UnaffectedProtSole	@120UnaffectedLegTop	@120UnaffectedLegSole	@180AffectedProtTop	@180AffectedProtSole	@180AffectedLegTop	@180AffectedLegSole	@180UnaffectedProtTop	@180UnaffectedProtSole	@180UnaffectedLegTop	@180UnaffectedLegSole	@240AffectedProtTop	@240AffectedProtSole	@240AffectedLegTop	@240AffectedLegSole	@240UnaffectedProtTop	@240UnaffectedProtSole	@240UnaffectedLegTop
1	BIID	1	0		30	1	1	Right under knee amputation	2	10	2.95379	3.00804	2.87885	3.02635	2.92025	2.9811	2.97616	2.9613	2.96371	3.12786	2.9186	3.13967	2.94761	3.01402	2.85724	3.04513	3.02698	3.1104	3.07663	3.15135	3.00432	3.13442	2.96925	3.14932	3.19323	3.1028	3.06625	3.12891	3.18379	3.10422	3.1232	3.10107	3.04362	3.08529	3.0164	3.10221	3.03728	2.98547	2.99053
1	BIID	2	0		70	1	1	Left upper leg amputation	1	55	3.18764	3.29915	3.1699	3.29598	2.96065	3.16258	3.10253	3.1963	3.14708	3.28655	3.10542	3.32429	3.14237	3.46763	3.14624	3.26617	3.31319	3.4212	3.22683	3.48456	3.35986	3.41907	3.37112	3.39103	3.46749	3.34424	3.46632	3.40838	3.31529	3.47228	3.27902	3.33779	3.19308	3.2234	3.22666	3.26943	3.20272	3.27044	3.28898
1	BIID	3	0	Dutch	40	1	0	Right upper leg amputation	2	31	2.84101	3.0015	2.93161	2.97909	2.91185	2.95078	2.96964	3.0911	2.956	3.20414	2.95579	3.17885	2.97344	3.05554	3.00855	3.07895	3.13436	3.20433	3.15878	3.25926	3.10823	3.33805	3.02471	3.32574	3.04161	3.10748	3.10308	3.11871	3.08775	3.21545	3.18625	3.20975	2.91579	2.9284	2.99263	2.94274	2.9471	3.0856	3.06354
1	BIID	4	0	German		1		Right upper leg amputation	2		2.89466	3.02429	2.91517	3.00857	2.94678	3.02761	2.98111	3.00858	2.9086	3.21663	2.93474	3.19304	2.97826	3.25039	3.03117	3.32738	2.96426	3.15521	3.04011	3.22463	3.0369	3.26335	3.1062	3.25592	3.18474	3.16684	3.16138	3.21568	3.12892	3.14241	3.13431	3.23397	2.92093	3.13968	2.94115	3.13594	2.98955	3.02761	3.06159
1	BIID	5	0	German	59	1	0	Right upper leg amputation	2	53	2.846	2.92897	2.81754	2.909	2.90894	2.92113	2.85497	3.02277	2.89619	2.99008	2.87835	2.99762	2.89762	3.0759	2.93269	2.9914	2.97773	3.06811	3.06344	3.11634	2.93588	3.24014	2.92582	3.21492	3.00862	3.04282	2.95036	3.06702	3.02198	3.06312	3.05662	3.13237	2.86102	3.03704	2.91158	2.96202	2.933	2.98352	2.92706
1	BIID	6	0	English	25	2	1	Left upper leg amputation	1	13	2.86123	2.92012	2.95376	3.04257	2.86982	2.92505	2.92942	2.8811	2.92038	3.03842	2.95952	3.01557	2.86629	3.07463	2.9345	2.98385	3.04258	3.31112	3.11092	3.23401	2.95999	3.20303	3.02366	3.21018	3.04001	3.11327	3.04689	3.43441	3.07096	3.19645	2.99101	3.27623	2.95279	3.14067	3.00195	3.07591	3.02612	3.02633	2.94399
1	BIID	7	0	German	36	1	1	Left upper leg amputation	1	31	2.80939	2.90725	2.81295	2.96026	2.84884	2.92996	2.8907	2.94054	2.83935	3.02356	2.84945	2.99029	2.90539	3.09937	2.9296	2.96225	2.95856	3.13758	2.99171	3.18659	2.94714	3.18428	2.95424	3.1919	3.03314	3.08257	2.96638	3.09904	3.07059	3.02713	3.02725	3.21547	2.96016	3.08945	3.01824	3.11861	2.9207	3.02329	2.90388
1	BIID	8	0	German	53	1	1	Left upper leg amputation	1	45	2.79781	2.86737	2.82711	2.93553	2.80121	2.88874	2.8445	2.87571	2.82294	3.0097	2.83808	2.9964	2.80543	2.98287	2.81106	2.94638	2.8819	3.01643	2.90363	3.04793	2.86781	3.0059	2.94579	3.06507	3.14985	2.94284	3.01561	3.0414	3.00684	2.93999	3.09462	3.04299	2.8797	2.88438	2.86331	2.91524	2.83294	2.8601	2.86823
1	BIID	9	1	German	44	1	1	Left upper leg amputation	1	36	3.09757	3.07375	3.02804	3.19456	2.98758	3.12953	3.02556	3.23308	3.09337	3.22632	3.10644	3.25132	3.02979	3.29197	2.98711	3.32533	3.16489	3.30471	3.158	3.31337	3.10026	3.47407	3.1568	3.43691	3.30676	3.21941	3.18842	3.28647	3.23745	3.23178	3.31145	3.31097	3.10047	3.26585	3.04132	3.12199	3.12377	3.24706	3.1172
1	BIID	10	1	German	59	1	0	Right upper leg amputation	2	53	2.8802	2.90563	2.89787	2.9252	2.89235	2.92592	2.85808	2.9267	2.8841	3.01206	2.95916	2.94575	2.9086	3.0313	2.90286	2.98743	2.90085	3.05397	2.96399	3.07195	2.93344	3.14082	2.96482	3.04675	2.99338	3.03763	2.96523	3.06037	3.10357	3.06905	3.10489	2.98896	2.89206	2.91698	2.92292	2.95546	2.92105	2.96758	2.92923
1	BIID	11	0	English	41	1	1	Left under knee amputation	1	31	2.77122	2.84479	2.79204	2.86124	2.81856	2.88081	2.90227	2.86629	2.77996	3.04001	2.83506	2.94126	2.9066	3.05231	3.0943	3.02428	2.88874	3.08672	2.92609	3.15488	2.92557	3.40976	2.94596	3.20003	2.98744	2.97382	2.99277	3.00881	3.0249	3.0214	3.01808	3.06164	2.94077	2.9196	2.83759	3.08672	2.8979	2.94694	2.86094
1	BIID	12	0	English	34	1	1	Left under knee amputation	1	29	2.92828	2.95499	2.89819	2.95055	2.93433	2.96082	2.88813	2.96328	2.87764	3.12866	2.88973	2.98687	2.9049	2.99285	2.90666	3.06813	2.97919	3.16167	3.0137	3.19422	2.99389	3.21392	3.02324	3.21647	3.09428	3.1943	3.05227	3.19552	2.96986	3.13788	3.02913	3.26026	2.95908	3.06269	2.96044	3.04647	2.96282	3.13633	2.90386
1	BIID	13	0				1	Left under knee amputation	1		3.13066	3.21543	3.15694	3.29441	3.05778	3.21152	3.17072	3.28242	3.0992	3.40235	3.1939	3.40844	3.154	3.29368	3.24387	3.38066	3.19438	3.42346	3.34173	3.53015	3.14101	3.2771	3.21804	3.44618	3.26748	3.24868	3.34171	3.28621	3.18099	3.30488	3.26364	3.40565	3.08794	3.26708	3.26479	3.38546	3.03459	3.21611	3.20305
1	BIID	14	0	German	60	1	1	Right upper leg amputation	2	54	2.76822	2.81938	2.7646	2.78608	2.81764	2.83136	2.7806	2.85506	2.79991	2.91586	2.79915	2.9103	2.87632	2.90164	2.83092	2.888	2.87039	2.95052	2.88182	2.96025	2.88919	3.00138	2.90328	2.94159	2.93263	2.9493	2.91927	2.8799	2.97171	2.91653	2.90088	2.92097	2.80411	2.89153	2.85969	2.88199	2.85538	2.87673	2.84839
1	BIID	15	0	German	42	1	0	Right upper leg amputation	2	36	2.90956	2.92891	2.88564	2.91882	2.93676	2.93852	2.92993	2.9196	2.92428	3.01682	2.98182	2.99542	2.94448	3.06446	2.91222	2.97589	2.94498	3.11628	2.95328	3.13577	2.96473	3.05937	2.99344	3.06874	2.96567	2.98565	3.01912	3.04552	3.14721	3.03603	2.9952	3.0607	2.899	2.94226	2.91089	2.95665	2.96095	2.96237	2.88167
1	BIID	16	0	German	64	1	1	Right upper leg amputation	2	59	3.09844	3.06683	3.03048	3.17206	3.07967	3.06629	2.97176	3.10607	3.03096	3.17441	3.07434	3.17571	3.0805	3.12701	3.07243	3.20377	3.1345	3.31775	3.22652	3.47035	3.12046	3.25118	3.11957	3.29121	3.23564	3.20887	3.23723	3.33648	3.24543	3.16634	3.14306	3.19919	2.97717	3.2518	3.12647	3.23293	3.17209	3.13647	3.16566
2	amputees	17	0	German	57	1	0	Left above knee amputation	1		3.15091	3.33905	3.1121	3.26823	3.10873	3.2492	3.09812	3.25672	3.15957	3.44669	3.09985	3.30792	3.1427	3.37061	3.20426	3.25636	3.21179	3.35784	3.33736	3.43917	3.26186	3.48763	3.36596	3.50147	3.32675	3.35965	3.36764	3.37566	3.22544	3.45697	3.24908	3.54469	3.22955	3.32201	3.23654	3.2449	3.18313	3.37328	3.07773
2	amputees	18	0	German	36	1	1	Left below knee amputation	1	12	2.79099	2.92012	2.78462	2.84942	2.79379	2.95036	2.78462	2.92169	2.81224	3.00732	2.80209	2.92428	2.82672	2.98	2.87274	2.89376	2.89818	3.14675	2.97909	3.24353	2.9058	3.14489	2.87099	3.20303	3.08565	3.05918	2.97864	3.05994	3.1529	2.97451	3.04727	3.11727	2.86688	2.98856	2.8704	3.02776	2.86629	2.92634	2.89927
2	amputees	19	0	German	48	1	1	Left hip disarticulation	1	30	3.05327	3.16554	3.08991	3.12205	3.00217	3.17537	2.97978	3.13767	3.157	3.17085	3.12057	3.17638	3.02366	3.21617	3.05173	3.2354	3.197	3.12872	3.11544	3.14098	3.06651	3.30931	3.09934	3.24142	3.256	3.26233	3.30535	3.21788	3.2257	3.34967	3.16761	3.26623	3.13098	3.2033	3.09482	3.1959	3.04941	3.17912	3.06744
2	amputees	20	0	German	39	1	2	Left below knee amputation	1	13	2.89542	2.93298	2.86806	2.95856	2.79934	2.993	2.95376	2.97382	2.86004	3.03242	2.92298	3.01745	2.8657	3.00432	2.90445	3.01452	3.00839	3.05077	3.02284	3.09412	3.00775	3.11561	3.06967	3.10721	3.1245	3.09272	2.99078	3.12743	3.08099	3.23691	3.04297	3.19368	2.90929	2.91328	2.8879	2.95999	2.95713	3.15518	2.97635
2	amputees	21	0	German	46	1	1	Left above knee amputation	1	24	3.02119	3.19742	3.01389	3.26741	3.06258	3.1871	2.91275	3.26576	3.0465	3.14706	3.11444	3.10466	3.09726	3.18611	3.00817	3.19673	3.12775	3.1121	3.16643	3.28443	3.24564	3.39322	3.21524	3.21748	3.28171	3.08243	3.28601	3.27852	3.1372	3.25115	3.19673	3.32408	3.10209	3.30103	3.13001	3.16658	3.10772	3.19507	3.07846
2	amputees	22	0	German	50	1	2	Right below knee amputation	2	46	2.86332	2.87622	2.83759	2.8704	2.82413	2.97864	2.89042	2.87622	2.92531	3.14613	2.81889	2.98767	2.86153	3.11594	2.82478	3.10072	2.91487	3.11694	3.0103	3.1807	2.95569	3.11126	2.902	3.24477	3.05843	2.98677	2.88366	3.12024	3.06595	3.1383	2.98588	3.07408	2.85003	2.95665	2.87737	2.95376	2.91908	3.00604	2.83569
2	amputees	23	0	German	54	1	0	Left above knee amputation	1	27	2.95682	2.89763	2.89346	2.93719	2.8848	2.8635	2.88576	2.92106	2.90609	2.98023	2.91275	2.9448	2.84686	2.95923	2.92786	2.96675	3.0733	3.23005	3.03699	3.21969	2.95823	3.08192	2.95354	3.16599	3.14487	3.09714	3.09105	3.07864	3.07642	3.11431	3.01019	3.11701	3.03165	2.9343	2.92451	2.94421	2.91756	2.95501	2.91535
2	amputees	24	0	German	51	1	1	Left below knee amputation	1	10	2.89039	2.96694	2.88195	2.92348	3.08183	2.95422	2.86127	2.99675	2.87737	3.1328	2.91711	3.04015	2.97839	3.08737	2.97601	3.02706	2.92704	3.06666	3.07869	3.07043	3.09126	3.18656	3.15456	3.08856	3.04491	3.17618	3.13199	3.00922	3.0855	3.08499	3.12398	3.06498	3.01949	3.0336	3.06807	3.02148	2.94699	3.09158	2.99427
2	amputees	25	0	German	46	1	1	Right above knee amputation	2	26	3.06183	3.14364	2.93777	3.09604	3.00065	3.0693	3.04474	3.17537	3.03242	3.16761	3.04999	3.28443	3.06781	3.2634	3.075	3.29048	3.18512	3.11478	3.11578	3.19424	3.25876	3.30027	3.09447	3.18298	3.30867	3.1529	3.16092	3.18851	3.25455	3.09552	3.2052	3.23704	3.1648	3.17609	3.18752	3.15168	3.08565	3.22699	3.00043
2	amputees	26	0	German	46	1	1	Right below knee amputation	2	26	2.91249	2.98967	2.91829	2.91302	2.91328	2.95085	2.85612	2.92916	2.86658	3.09968	2.89293	3.04902	2.90091	3.02346	2.88902	3.18284	2.96142	3.13481	3.06819	3.10551	3.03222	3.01787	3.01389	2.96402	3.24981	3.01326	2.93247	2.91275	3.28171	2.95036	3.21338	2.95952	2.98	2.935	2.95134	2.97405	2.9345	2.98227	2.94275
2	amputees	27	0	German	57	1	1	Left below knee amputation	1	40	2.92091	3.13473	2.94915	3.02148	3.00043	2.95497	3.04904	2.95219	3.03679	3.14834	2.94729	3.26266	3.0862	3.01808	2.96265	3.14948	3.15375	3.06703	3.17618	3.10914	3.18038	3.34868	3.10738	3.50533	3.32019	3.22744	3.12172	3.11418	3.08424	3.35083	3.11185	3.25448	3.0626	3.03798	3.02557	3.09395	3.06318	3.19145	3.01714
2	amputees	28	0	German	54	2	0	Right below knee amputation	2	39	2.97932	3.06911	2.87622	3.16107	2.954	3.08831	2.95352	3.19742	3.08189	3.11494	2.92942	3.14845	2.97451	3.27669	2.95641	3.00173	2.9834	3.21524	3.17984	3.27864	3.13114	3.25406	3.03782	3.29314	3.25018	3.04727	3.25334	3.25551	3.23691	3.23198	3.25708	3.29115	3.19033	3.01157	3.09184	3.08135	3.08672	3.06893	3.02015
2	amputees	29	0	Russian	36	2	1	Left above knee amputation	1	12	2.87227	2.91934	2.87639	2.9997	2.90886	2.8677	2.82627	2.86365	2.89653	3.00674	2.96085	2.96806	2.82452	2.9667	2.88525	2.96886	2.97582	3.17852	3.06089	3.0259	2.94858	3.03977	2.98923	3.08709	3.06935	3.08872	3.12067	3.13591	3.12675	2.9818	2.97419	3.14223	2.93465	2.90698	2.91174	2.97088	2.91727	2.95828	2.93586
2	amputees	30	0	German	40	1	1	Right knee disarticulation	2	20	3.05231	3.05729	3.02078	3.06296	3.05231	3.10568	3.05614	3.12303	3.01724	3.31366	3.02469	3.11975	3.06483	3.27416	3.04198	3.233	3.11461	3.22763	3.09621	3.29469	3.19005	3.36229	3.09272	3.29896	3.22037	3.17653	3.1648	3.17143	3.09795	3.21722	3.12499	3.29699	3.08707	3.07372	3.22194	3.14675	3.11126	3.17085	3.09587
2	amputees	31	0	German	57	2	0	Left knee disarticulation (	1	28	2.8654	2.92169	2.82575	2.8739	2.82834	2.96685	2.80584	2.96802	2.84198	3.09237	2.86629	3.02816	2.84634	3.07773	2.8423	3.04513	2.9284	3.09465	2.97978	3.04805	2.90445	2.97243	2.899	3.02796	3.09377	2.96731	2.96685	2.9588	2.93298	2.93827	2.94176	2.96872	2.9058	2.9235	2.91698	2.94841	2.87157	2.90363	2.85582
2	amputees	32	1	German	51	1	1	Right below knee amputation	2	8	2.97802	3.15606	2.89688	3.04356	2.98713	3.06164	2.96904	3.03147	2.97118	3.16416	2.95109	3.14312	3.05673	3.1634	2.92893	3.07385	3.00197	3.11083	2.96261	3.22243	3.02063	3.31568	2.97426	3.19535	3.07983	3.11828	3.03096	3.12018	3.11324	3.17148	3.08433	3.16606	2.99671	3.15552	2.94014	3.13175	2.9878	3.16772	2.97594
2	amputees	33	1	German	55	2	1	Left below knee amputation	1	47	2.97543	3.21325	3.08565	3.12499	3.07225	3.105	3.03403	3.12921	3.09114	3.30643	3.19479	3.14829	3.01599	3.18738	3.09132	3.19604	3.13386	3.30503	3.18667	3.3438	3.09916	3.25479	3.12694	3.37493	3.2014	3.23767	3.16316	3.344	3.19838	3.26399	3.20615	3.20723	3.08938	3.20099	3.11942	3.21018	3.06633	3.18355	3.11793
2	amputees	34	0	German	57	1	1	Left above knee amputation	1	15	2.94998	2.90347	2.90312	2.90119	2.89735	2.97114	2.92655	2.89603	2.92596	3.09272	2.98327	3.04173	2.99572	3.11823	3.04208	3.18066	3.05264	3.36663	3.25336	3.44071	3.13857	3.36004	3.18199	3.35195	3.1823	3.1512	3.07909	3.26139	3.1186	3.22773	3.20265	3.23251	3.12341	2.99817	3.03171	3.09766	3.05026	3.02588	3.08606
2	amputees	35	0	German	56	2	1	Left above knee amputation	1	42	2.97116	3.32252	2.98327	3.20417	2.98302	2.98612	2.97493	3.00937	3.01791	3.27889	3.09747	3.2524	2.82853	3.07388	2.92397	3.04238	2.97502	3.29284	3.26875	3.56053	3.01695	3.18601	3.08354	3.1116	3.26314	3.59695	3.19413	3.34873	3.31459	3.13915	3.34266	3.01267	3.15717	3.27471	3.14451	3.38598	3.1828	3.10432	3.12049
3	normally-limbed	36	0	Turkish	45	1	0				2.96485	2.98468	3.0683	2.99579	2.99034	2.993	2.96872	2.98123	3.00024	3.18304	3.0242	3.229	2.95895	3.13919	3.15057	3.23445	3.23787	3.39045	3.29099	3.54919	3.16633	3.38225	3.0966	3.29752	3.37742	3.31547	3.21241	3.34799	3.21775	3.36257	3.25568	3.35084	3.0767	3.16676	3.14922	3.09297	3.20584	3.33395	3.03034
3	normally-limbed	37	1	English	25	2	1				2.84954	2.85394	2.83982	2.85703	2.8793	2.87332	2.82023	2.87315	2.80441	3.05171	2.84173	3.00768	2.77594	3.02743	2.85315	3.11294	2.97871	3.18056	2.92137	3.10051	3.01907	3.30309	2.90926	3.19324	3.01833	3.12074	2.98965	2.98769	3.13098	3.12667	3.02661	3.02723	2.90472	2.85821	2.85938	2.95482	2.81411	2.9107	2.81311
3	normally-limbed	38	0	English	42	1	1				2.91381	3.03543	2.92169	3.01199	2.93044	3.20602	2.85612	3.14489	2.89542	3.20952	2.9284	3.26928	2.97267	3.40722	2.93146	3.46657	2.99651	3.40329	3.21958	3.27045	3.08493	3.23754	3.09061	3.39898	3.25139	3.25935	3.20629	3.15715	3.33846	3.24204	3.38846	3.28578	3.02776	3.29226	3.03743	2.98588	3.10037	3.13322	3.01745
3	normally-limbed	39	0	Italian	59	1	1				2.82591	2.84908	2.90736	2.93802	2.79145	2.86929	2.7679	2.9173	2.84581	3.06588	2.87105	3.0336	2.82282	2.9955	2.81598	3.02177	2.92049	3.02138	2.99548	3.10334	2.86165	3.08638	2.94709	3.11616	2.98563	3.08216	3.01096	3.06241	3.03846	2.989	3.03084	3.02896	2.8902	2.96581	2.90574	2.9861	2.94079	2.89329	2.92932
3	normally-limbed	40	0	English	60	1	1				2.7693	2.82347	2.83289	2.95684	2.90211	2.85866	2.73191	2.8076	2.78408	2.80996	2.7558	3.12568	2.8328	3.04344	2.74371	2.85397	2.83985	3.03064	2.89515	3.20772	2.90347	2.90042	2.79281	3.29566	3.28019	2.88711	3.07019	2.86741	2.90417	3.12118	2.99136	2.97202	2.86401	2.79543	2.91653	2.80404	2.87555	2.8682	2.80936
3	normally-limbed	41	1	English	55	1	1				3.08063	3.1506	3.07646	3.18724	3.06614	3.15412	3.10243	3.14395	3.08314	3.2293	3.06726	3.33345	3.08386	3.28903	3.06408	3.26387	3.13672	3.3707	3.2335	3.5164	3.1372	3.32325	3.16017	3.31513	3.39235	3.4014	3.23553	3.47173	3.21958	3.34213	3.21643	3.29248	3.18837	3.32139	3.13354	3.25431	3.12287	3.21325	3.12057
3	normally-limbed	42	1	Estonian	33	4	1				3.06633	3.39235	3.24353	3.276	3.02653	3.20817	3.00945	3.02449	3.17725	3.3166	3.055	3.3019	3.10449	3.50961	2.97405	3.31723	3.28307	3.55678	3.11461	3.29579	3.11893	3.43933	3.16997	3.4183	3.14239	3.3485	3.20466	3.61055	3.52336	3.37199	3.20898	3.33082	3.05918	3.0569	3.06145	3.20112	3.08171	3.15229	3.03663
3	normally-limbed	43	0	Slovak	35	1	1				2.87708	3.05488	2.89845	3.03677	2.90304	2.99337	2.88013	2.96881	2.87032	3.18013	2.97527	3.17557	2.89126	3.17778	2.8757	3.27871	3.02117	3.26832	2.93977	3.14168	2.98025	3.11853	3.1447	3.21636	3.227	3.07875	3.10279	3.20126	3.08869	3.26795	2.98807	3.11066	2.94922	2.99874	2.96717	3.13827	2.89076	3.07768	2.87049
3	normally-limbed	44	0	English	34	1	1				2.77754	2.86243	2.74468	2.86007	2.82517	2.83693	2.79872	2.8423	2.77873	2.97123	2.82946	2.91924	2.81753	2.93336	2.86988	2.86747	2.99007	3.42035	3.04283	3.18067	3.02333	3.02621	2.93807	3.17047	3.01444	3.15856	3.0128	2.96525	3.05323	3.21316	3.06104	3.25703	2.82033	3.05425	2.92451	2.9508	2.88474	3.16628	2.9226
3	normally-limbed	45	1	Spanish	32	1	1				2.99297	2.96853	2.89271	3.14579	3.13707	2.75891	2.78796	2.91052	2.85217	3.02036	2.91169	3.15455	2.95617	3.11351	2.91999	2.817	2.91882	2.92768	3.54967	2.92642	3.0653	2.70672	2.92309	2.82575	3.2065	2.84785	3.15448	3.26026	2.92747	2.76819	2.92711	2.93837	3.04334	2.90693	3.02841	2.95749	2.7693	2.88383	3.02653
3	normally-limbed	46	0	English	72	1	0				3.15349	3.09674	3.12369	3.11919	3.12038	3.16435	3.14843	3.16825	3.08055	3.24086	3.16041	3.19465	3.13157	3.21323	3.19518	3.07842	3.14355	3.21742	3.22011	3.28787	3.28946	3.18534	3.27213	3.26829	3.21573	3.1532	3.15857	3.17423	3.16929	3.24448	3.23714	3.34665	3.11957	3.18151	3.1593	3.21622	3.12871	3.12832	3.18495
3	normally-limbed	47	0	Swedish	43	1	1				2.7963	2.9329	2.77422	2.92734	2.7561	2.86112	2.78898	2.86159	2.83686	3.02251	2.84491	2.96841	2.81865	2.99352	2.79463	3.06498	2.89279	3.02171	2.90577	3.05645	2.93757	3.05572	2.93556	3.05316	3.12706	2.96461	3.084	2.9697	3.06995	2.97479	3.01484	3.01414	2.87175	2.99948	2.8488	2.9848	2.89677	2.91711	2.88967
3	normally-limbed	48	0	Portuguese	26	1	1				2.98295	3.1648	2.92169	3.06967	2.87938	2.97197	3.01703	3.10857	2.92634	3.32838	2.95424	3.2584	2.93927	3.17406	2.93095	3.34163	3.05614	3.45484	3.0187	3.50037	3.0799	3.42357	3.04218	3.44279	3.31555	3.28206	3.30211	3.47056	3.17883	3.48686	3.04922	3.40226	2.99498	3.15912	3.00647	3.27715	2.987	3.15564	3.04689
3	normally-limbed	49	0	English	38	1	1				2.91009	2.89321	2.91855	3.12123	3.0799	3.2927	2.9345	3.03262	2.91169	3.31744	2.96802	3.02776	2.87737	3.18355	3.02531	3.31387	3.08778	2.86332	3.20493	3.34044	3.04297	3.00689	3.08955	3.56062	3.19033	3.26055	3.12516	3.52453	3.21192	3.17202	3.13354	3.14301	3.11093	3.28533	3.25864	3.14364	3.03262	3.05767	3.11793
3	normally-limbed	50	0	English	51	1	1				2.93044	3.02938	2.98632	3.0103	2.97681	2.99344	2.9248	2.99607	2.95279	3.16256	2.95328	3.11227	2.96047	3.27462	2.99564	3.07737	3.02816	3.32056	3.04922	3.471	3.04922	3.31994	3.09096	3.29754	3.0026	3.08386	3.09412	3.13704	3.12872	3.1486	3.20629	3.18013	2.99344	3.07918	2.98945	3.08386	3.05115	3.13418	3.03262
3	normally-limbed	51	1	Dutch	38	1	0				2.82637	2.9065	2.83493	2.90412	2.86124	3.02555	2.88711	3.0187	2.89642	3.12411	2.84026	3.00719	2.95335	3.18471	2.8866	3.24867	2.91842	3.19374	2.9805	3.20876	3.03427	3.06687	2.93485	3.06251	2.915	3.06384	2.90249	3.05736	2.97777	2.90504	2.90961	3.03711	2.89346	3.0959	2.87189	3.1002	2.88366	3.02802	2.89996
3	normally-limbed	52	0	English	54	1	1				2.91908	3.00647	2.95472	2.96895	2.96332	2.97359	2.95279	2.98137	2.96379	3.07225	2.94841	3.09968	2.91855	3.03583	2.97174	3.07115	3.02857	3.18752	2.96142	3.24229	3.00475	3.20978	3.02938	3.18469	3.06893	3.13322	2.99078	3.0465	2.98856	3.13322	3.00173	3.16346	2.9652	3.02119	2.98227	3.05843	2.95521	3.01157	2.98856
3	normally-limbed	53	0	Spanish	37	1	0				2.98635	3.07818	3.10087	3.13735	2.99983	3.23	3.20238	3.15894	3.00512	3.18392	2.9679	3.37711	3.07044	2.95799	3.01047	3.30263	3.08097	3.20593	3.07289	3.28789	3.09484	3.3226	3.17869	3.35925	3.26489	3.18811	3.34364	3.55122	3.23709	3.22128	3.19684	3.288	3.01853	3.36896	3.31936	3.41417	3.03523	3.33768	3.07629
3	normally-limbed	54	0	English	51	1	1				2.93749	2.93528	2.93804	3.06141	2.98747	3.13542	2.91522	3.06113	2.90039	3.05951	2.92012	3.16024	2.97788	3.0505	2.89705	3.19716	3.04524	3.2304	3.06752	3.13296	3.06605	3.17474	3.03777	3.38635	3.1459	3.06978	3.10934	3.15706	3.1498	3.28713	3.19401	3.29907	3.08402	3.19838	2.92371	3.1856	3.04202	3.15259	2.94139
3	normally-limbed	55	0	English	26	2	1				2.76838	2.81291	2.71721	2.82109	2.72049	2.82653	2.75971	2.85077	2.7933	2.9854	2.77557	2.94064	2.74663	2.95667	2.74312	3.10106	2.86037	2.92962	2.83636	3.04521	2.87541	2.95255	2.83506	2.92387	2.94643	3.03687	2.93533	3.11353	2.94111	2.99189	2.96272	2.86923	2.83572	2.92041	2.84692	2.97891	2.86862	2.80206	2.82263
3	normally-limbed	56	0	English	60	1	1				2.94201	3.04924	2.9349	3.06283	2.93445	2.99677	2.9111	3.01256	2.90846	3.22382	2.92226	3.15854	2.94719	3.21814	2.98489	3.1623	3.01418	3.26902	3.12911	3.26085	3.07432	3.11919	3.12754	3.26072	3.17016	3.17373	3.25747	3.21644	3.21951	3.05477	3.09263	3.07483	3.07078	3.21655	2.94091	3.15083	2.95825	3.11353	2.9256
3	normally-limbed	57	0	Italian	41	1	1				2.83404	2.90824	2.78412	2.87271	2.7666	2.92734	2.80168	2.83566	2.86738	2.93212	2.84311	2.88779	2.78629	3.12649	2.82685	3.08531	2.96213	3.2095	2.95095	3.25912	2.93232	3.19269	3.10151	3.19912	3.10824	3.07227	3.14698	3.16045	3.08059	3.04362	3.13341	3.25229	2.92901	2.92837	2.97414	2.95436	2.80414	2.93536	2.82643
3	normally-limbed	58	0	English	47	2	1				2.8026	2.87037	2.87927	2.88781	2.86794	2.94121	2.91821	2.83391	2.81994	3.08178	2.83957	3.13602	2.85534	3.05702	2.80604	2.97327	2.89878	3.12863	2.95542	3.11214	2.92788	3.12825	2.9682	3.20077	3.04265	3.05882	2.99032	3.04786	3.04289	3.06985	3.01416	3.08945	2.89368	2.88446	2.93553	3.09545	2.90695	2.91903	2.80397
3	normally-limbed	59	0	English	61	1	0				2.87379	2.89946	2.84504	2.87105	2.86329	2.88564	2.88646	2.89087	2.87524	2.98039	2.84628	2.94335	2.89537	3.06711	2.83321	2.97813	2.95415	3.04007	2.95207	3.08146	2.91829	2.97502	2.93044	3.03094	2.93654	3.02786	2.96073	3.03151	3.00473	2.91508	2.92706	3.03288	2.86317	2.88457	2.8888	2.92952	2.87538	2.91603	2.92387
3	normally-limbed	60	0	English	52	2	1				3.03207	3.1786	3.07332	3.09604	3.03139	3.18687	3.05023	3.12715	3.34253	3.27445	3.16711	3.28366	3.00415	3.27669	3.12788	3.41716	3.10218	3.26362	3.25869	3.25503	3.05595	3.58732	3.2672	3.42328	3.26884	3.26263	3.49411	3.28713	3.32599	3.40261	3.23258	3.40693	3.06599	3.27596	3.19397	3.30164	3.37651	3.26351	3.18003
3	normally-limbed	61	0	English	29	1	1				2.98869	2.95964	2.96617	3.05208	3.01017	3.07777	2.95165	3.04887	2.96275	2.9973	2.90838	3.0307	2.97987	3.21638	2.98992	3.15503	3.01465	3.03665	2.98733	3.02798	3.05824	3.13261	3.05795	3.19463	2.92567	3.06861	2.94337	3.05941	3.04222	3.04581	3.12992	3.13904	2.82096	2.99154	2.89763	2.96574	3.01294	3.07918	2.93397
3	normally-limbed	62	1	Portuguese	28	2	1				2.78972	2.87752	2.77192	2.86174	2.77594	2.84708	2.77514	2.87434	2.80434	3.40969	2.7471	3.20107	2.82711	3.09882	2.76745	3.1628	2.8477	2.97419	2.92135	3.25914	2.96407	3.07671	2.97699	3.03226	3.1496	2.99662	3.06707	3.03747	3.01582	3.03661	2.99553	3.03153	2.88821	2.96965	2.89966	3.00634	2.8728	2.94868	2.87535
3	normally-limbed	63	0	German	43	1	1				2.91751	3.07482	2.8202	2.94596	2.9284	3.01578	2.96379	3.0693	2.85309	3.37949	2.87216	3.11394	2.9154	3.37876	2.8791	3.10449	3.09864	3.35622	3.09656	3.18498	2.99739	3.13672	2.94841	3.06333	3.20358	3.06296	3.08243	3.13672	3.15655	3.21272	3.19451	3.18921	2.91855	3.01326	2.97543	3.05461	3.06856	2.96237	2.96142
3	normally-limbed	64	0	German	40	1	1				2.91761	3.34737	3.03894	3.04434	2.97621	3.10951	2.94802	3.27491	3.13459	3.37703	3.2334	3.35679	2.98511	3.42189	2.99414	3.19378	3.29105	3.41835	3.20153	3.33484	3.20856	3.58697	3.21821	3.43819	3.23185	3.21445	3.20023	3.45635	3.22661	3.52881	3.34633	3.42537	3.27899	3.36676	3.13993	3.37273	3.15517	3.38281	3.20693
3	normally-limbed	65	1	English	51	2	1				3.03663	3.20978	3.00966	3.1682	3.09534	3.24993	3.02653	3.14208	2.98091	3.46165	2.9619	3.23325	3.05538	3.19645	3.13561	3.31439	3.1271	3.21564	3.28103	3.35526	3.0936	3.42226	3.24017	3.43917	3.35305	3.37694	3.2927	3.15168	3.25479	3.42259	3.21179	3.33576	3.0844	3.13956	3.05767	3.28691	3.06819	3.16894	3.0976
3	normally-limbed	66	0	English	41	1	1				2.84874	2.98677	2.85697	3.01668	2.9468	3.11187	2.9327	2.98547	2.90132	3.15875	2.92873	3.0204	2.96876	3.27518	2.8789	3.14107	3.04595	3.07597	3.0895	3.17272	3.0548	3.07085	3.0383	3.3921	3.18287	3.02816	3.11942	3.03763	3.07238	3.26297	2.97481	3.29094	3.00372	3.00964	3.00597	2.96409	2.95727	3.0847	2.96057
3	normally-limbed	67	0	Italian	43	1	0				3.11047	3.45026	3.04893	3.37018	3.04501	3.11893	3.07151	3.2294	3.06902	3.41308	3.11341	3.4114	3.01288	3.45659	3.04737	3.35979	3.35249	3.31013	3.21426	3.40597	3.17211	3.33534	3.3563	3.43282	3.13046	3.32441	3.15336	3.50195	3.14551	3.44705	3.19749	3.45168	3.32343	3.45784	3.10872	3.41984	3.09835	3.40878	3.14701
3	normally-limbed	68	1	Urdu	46	1	1				3.0117	3.13242	3.08442	3.05515	2.96061	3.07429	2.99907	2.97142	3.01753	3.32889	3.04761	3.23576	3.03617	3.46641	2.91545	3.22994	3.13931	3.38678	3.0202	3.42211	3.02366	3.31935	3.07529	3.35224	3.28337	3.21045	3.26007	3.24274	3.24567	3.15256	3.16147	3.18786	3.08232	3.04108	3.09489	3.12659	3.08831	3.17461	2.88343
[truncated: 74 more columns]

## Sheet: ownership and agency ratings
Group	Group_category	subjectNumber	uses_pro	ownership-prosthesis	agency-prosthesis
2	amputees	17	1	0	9
2	amputees	18	1	8	9
2	amputees	20	1	9	8
2	amputees	21	1	0	2
2	amputees	22	1	7	7
2	amputees	23	1	6	7
2	amputees	24	1	8	8
2	amputees	25	1	2	4
2	amputees	26	1	0	7
2	amputees	27	1	10	10
2	amputees	28	1	7	9
2	amputees	29	1	0	5
2	amputees	30	1	10	9
2	amputees	31	1	9	8
2	amputees	32	1	1	7
2	amputees	34	1	10	10
2	amputees	35	1	8	7
*ownership and agency (scale 0-10) over prosthetic limb for the amputee participants who stated that they use prostheses
